# Supplementary material for: Metaphylogenetic analysis of global sewage reveals that bacterial strains associated with human disease show less degree of geographic clustering
Source: Sci Rep. 2020 Feb 20;10:3033. doi: 10.1038/s41598-020-59292-w (PMC7033184; doi:10.1038/s41598-020-59292-w)
Supplement: Supplementary file 3 — Supplementary information3 [file 41598_2020_59292_MOESM3_ESM.xlsx]

## Sheet: Supplementary_dataset_2
Country	Map region	ISO alpha 2	ISO alpha 3	ISO num	WHO Health Impact Region	WHO Health Impact Groups	WHO Region	World Bank Regions	World Bank Income Levels	DTU Food Region	Alternative Country Names
Algeria	Algeria	DZ	DZA	12	AFR D	D	Africa	Middle East & North Africa	Upper middle income	NA
Angola	Angola	AO	AGO	24	AFR D	D	Africa	Sub-Saharan Africa	Lower middle income	NA
Benin	Benin	BJ	BEN	204	AFR D	D	Africa	Sub-Saharan Africa	Low income	NA
Burkina Faso	Burkina Faso	BF	BFA	854	AFR D	D	Africa	Sub-Saharan Africa	Low income	NA
Cameroon	Cameroon	CM	CMR	120	AFR D	D	Africa	Sub-Saharan Africa	Lower middle income	NA
Cape Verde	Cape Verde	CV	CPV	132	AFR D	D	Africa	Sub-Saharan Africa	Lower middle income	NA	Cabo Verde
Chad	Chad	TD	TCD	148	AFR D	D	Africa	Sub-Saharan Africa	Low income	Africa
Comoros	Comoros	KM	COM	174	AFR D	D	Africa	Sub-Saharan Africa	Low income	NA
Equatorial Guinea	Equatorial Guinea	GQ	GNQ	226	AFR D	D	Africa	Sub-Saharan Africa	Upper middle income	NA
Gabon	Gabon	GA	GAB	266	AFR D	D	Africa	Sub-Saharan Africa	Upper middle income	NA
Gambia	Gambia	GM	GMB	270	AFR D	D	Africa	Sub-Saharan Africa	Low income	Africa	Gambia, The
Ghana	Ghana	GH	GHA	288	AFR D	D	Africa	Sub-Saharan Africa	Lower middle income	Africa
Guinea	Guinea	GN	GIN	324	AFR D	D	Africa	Sub-Saharan Africa	Low income	NA
Guinea-Bissau	Guinea-Bissau	GW	GNB	624	AFR D	D	Africa	Sub-Saharan Africa	Low income	NA
Liberia	Liberia	LR	LBR	430	AFR D	D	Africa	Sub-Saharan Africa	Low income	NA
Madagascar	Madagascar	MG	MDG	450	AFR D	D	Africa	Sub-Saharan Africa	Low income	NA
Mali	Mali	ML	MLI	466	AFR D	D	Africa	Sub-Saharan Africa	Low income	NA
Mauritania	Mauritania	MR	MRT	478	AFR D	D	Africa	Sub-Saharan Africa	Lower middle income	NA
Mauritius	Mauritius	MU	MUS	480	AFR D	D	Africa	Sub-Saharan Africa	Upper middle income	NA
Niger	Niger	NE	NER	562	AFR D	D	Africa	Sub-Saharan Africa	Low income	NA
Nigeria	Nigeria	NG	NGA	566	AFR D	D	Africa	Sub-Saharan Africa	Lower middle income	Africa
Sao Tome and Principe	Sao Tome and Principe	ST	STP	678	AFR D	D	Africa	Sub-Saharan Africa	Lower middle income	NA
Senegal	Senegal	SN	SEN	686	AFR D	D	Africa	Sub-Saharan Africa	Low income	Africa
Seychelles	Seychelles	SC	SYC	690	AFR D	D	Africa	Sub-Saharan Africa	High income	NA
Sierra Leone	Sierra Leone	SL	SLE	694	AFR D	D	Africa	Sub-Saharan Africa	Low income	NA
Togo	Togo	TG	TGO	768	AFR D	D	Africa	Sub-Saharan Africa	Low income	Africa
Botswana	Botswana	BW	BWA	72	AFR E	E	Africa	Sub-Saharan Africa	Upper middle income	Africa
Burundi	Burundi	BI	BDI	108	AFR E	E	Africa	Sub-Saharan Africa	Low income	NA
Central African Republic	Central African Republic	CF	CAF	140	AFR E	E	Africa	Sub-Saharan Africa	Low income	NA
Congo, Dem. Rep.	Democratic Republic of the Congo	CD	COD	180	AFR E	E	Africa	Sub-Saharan Africa	Low income	NA	Democratic Republic of the Congo
Eritrea	Eritrea	ER	ERI	232	AFR E	E	Africa	Sub-Saharan Africa	Low income	NA
Ethiopia	Ethiopia	ET	ETH	231	AFR E	E	Africa	Sub-Saharan Africa	Low income	Africa
CÃ´te d'Ivoire	Ivory Coast	CI	CIV	384	AFR E	E	Africa	Sub-Saharan Africa	Lower middle income	Africa
Kenya	Kenya	KE	KEN	404	AFR E	E	Africa	Sub-Saharan Africa	Lower middle income	Africa
Lesotho	Lesotho	LS	LSO	426	AFR E	E	Africa	Sub-Saharan Africa	Lower middle income	NA
Malawi	Malawi	MW	MWI	454	AFR E	E	Africa	Sub-Saharan Africa	Low income	NA
Mozambique	Mozambique	MZ	MOZ	508	AFR E	E	Africa	Sub-Saharan Africa	Low income	NA
Namibia	Namibia	NA	NAM	516	AFR E	E	Africa	Sub-Saharan Africa	Upper middle income	NA
Congo	Republic of Congo	CG	COG	178	AFR E	E	Africa	Sub-Saharan Africa	Lower middle income	NA	Republic of the Congo, Congo
Rwanda	Rwanda	RW	RWA	646	AFR E	E	Africa	Sub-Saharan Africa	Low income	NA
South Africa	South Africa	ZA	ZAF	710	AFR E	E	Africa	Sub-Saharan Africa	Upper middle income	Africa
Swaziland	Swaziland	SZ	SWZ	748	AFR E	E	Africa	Sub-Saharan Africa	Lower middle income	NA
Tanzania	United Republic of Tanzania	TZ	TZA	834	AFR E	E	Africa	Sub-Saharan Africa	Low income	Africa	Tanzania
Uganda	Uganda	UG	UGA	800	AFR E	E	Africa	Sub-Saharan Africa	Low income	NA
Zambia	Zambia	ZM	ZMB	894	AFR E	E	Africa	Sub-Saharan Africa	Lower middle income	Africa
Zimbabwe	Zimbabwe	ZW	ZWE	716	AFR E	E	Africa	Sub-Saharan Africa	Low income	NA
Canada	Canada	CA	CAN	124	AMR A	A	Americas	North America	High income	North America
Cuba	Cuba	CU	CUB	192	AMR A	A	Americas	Latin America & Caribbean	Upper middle income	NA
United States of America	USA	US	USA	840	AMR A	A	Americas	North America	High income	North America	USA, United States
Antigua and Barbuda	Antigua	AG	ATG	28	AMR B	B	Americas	Latin America & Caribbean	High income	NA
Argentina	Argentina	AR	ARG	32	AMR B	B	Americas	Latin America & Caribbean	Upper middle income	NA
Bahamas	Bahamas	BS	BHS	44	AMR B	B	Americas	Latin America & Caribbean	High income	NA	Bahamas, The
Barbados	Barbados	BB	BRB	52	AMR B	B	Americas	Latin America & Caribbean	High income	NA
Antigua and Barbuda	Barbuda	AG	ATG	28	AMR B	B	Americas	Latin America & Caribbean	High income	NA
Belize	Belize	BZ	BLZ	84	AMR B	B	Americas	Latin America & Caribbean	Upper middle income	NA
Brazil	Brazil	BR	BRA	76	AMR B	B	Americas	Latin America & Caribbean	Upper middle income	South America
Chile	Chile	CL	CHL	152	AMR B	B	Americas	Latin America & Caribbean	High income	NA
Colombia	Colombia	CO	COL	170	AMR B	B	Americas	Latin America & Caribbean	Upper middle income	South America
Costa Rica	Costa Rica	CR	CRI	188	AMR B	B	Americas	Latin America & Caribbean	Upper middle income	NA
Dominica	Dominica	DM	DMA	212	AMR B	B	Americas	Latin America & Caribbean	Upper middle income	NA
Dominican Republic	Dominican Republic	DO	DOM	214	AMR B	B	Americas	Latin America & Caribbean	Upper middle income	NA
El Salvador	El Salvador	SV	SLV	222	AMR B	B	Americas	Latin America & Caribbean	Lower middle income	NA
Grenada	Grenada	GD	GRD	308	AMR B	B	Americas	Latin America & Caribbean	Upper middle income	NA
Guyana	Guyana	GY	GUY	328	AMR B	B	Americas	Latin America & Caribbean	Upper middle income	NA
Honduras	Honduras	HN	HND	340	AMR B	B	Americas	Latin America & Caribbean	Lower middle income	NA
Jamaica	Jamaica	JM	JAM	388	AMR B	B	Americas	Latin America & Caribbean	Upper middle income	NA
Mexico	Mexico	MX	MEX	484	AMR B	B	Americas	Latin America & Caribbean	Upper middle income	NA
Panama	Panama	PA	PAN	591	AMR B	B	Americas	Latin America & Caribbean	Upper middle income	NA
Paraguay	Paraguay	PY	PRY	600	AMR B	B	Americas	Latin America & Caribbean	Upper middle income	NA
Saint Kitts and Nevis	Saint Kitts	KN	KNA	659	AMR B	B	Americas	Latin America & Caribbean	High income	NA
Saint Lucia	Saint Lucia	LC	LCA	662	AMR B	B	Americas	Latin America & Caribbean	Upper middle income	NA	St. Lucia
Saint Vincent and Grenadines	Saint Vincent	VC	VCT	670	AMR B	B	Americas	Latin America & Caribbean	Upper middle income	NA
Suriname	Suriname	SR	SUR	740	AMR B	B	Americas	Latin America & Caribbean	Upper middle income	NA
Trinidad and Tobago	Tobago	TT	TTO	780	AMR B	B	Americas	Latin America & Caribbean	High income	NA
Trinidad and Tobago	Trinidad	TT	TTO	780	AMR B	B	Americas	Latin America & Caribbean	High income	NA
Uruguay	Uruguay	UY	URY	858	AMR B	B	Americas	Latin America & Caribbean	High income	NA
Venezuela (Bolivarian Republic)	Venezuela	VE	VEN	862	AMR B	B	Americas	Latin America & Caribbean	Upper middle income	NA	Venezuela (Bolivarian Republic of)
Bolivia	Bolivia	BO	BOL	68	AMR D	D	Americas	Latin America & Caribbean	Lower middle income	NA
Ecuador	Ecuador	EC	ECU	218	AMR D	D	Americas	Latin America & Caribbean	Upper middle income	South America
Guatemala	Guatemala	GT	GTM	320	AMR D	D	Americas	Latin America & Caribbean	Lower middle income	NA
Haiti	Haiti	HT	HTI	332	AMR D	D	Americas	Latin America & Caribbean	Low income	NA
Nicaragua	Nicaragua	NI	NIC	558	AMR D	D	Americas	Latin America & Caribbean	Lower middle income	NA
Peru	Peru	PE	PER	604	AMR D	D	Americas	Latin America & Caribbean	Upper middle income	South America
Bahrain	Bahrain	BH	BHR	48	EMR B	B	Eastern Mediterranean	Middle East & North Africa	High income	NA
Iran	Islamic Republic of Iran	IR	IRN	364	EMR B	B	Eastern Mediterranean	Middle East & North Africa	Upper middle income	Middle East	Iran (Islamic Republic of)
Jordan	Jordan	JO	JOR	400	EMR B	B	Eastern Mediterranean	Middle East & North Africa	Lower middle income	NA
Kuwait	Kuwait	KW	KWT	414	EMR B	B	Eastern Mediterranean	Middle East & North Africa	High income	NA
Lebanon	Lebanon	LB	LBN	422	EMR B	B	Eastern Mediterranean	Middle East & North Africa	Upper middle income	NA
Libya	Libya	LY	LBY	434	EMR B	B	Eastern Mediterranean	Middle East & North Africa	Upper middle income	NA
Oman	Oman	OM	OMN	512	EMR B	B	Eastern Mediterranean	Middle East & North Africa	High income	NA
Qatar	Qatar	QA	QAT	634	EMR B	B	Eastern Mediterranean	Middle East & North Africa	High income	NA
Saudi Arabia	Saudi Arabia	SA	SAU	682	EMR B	B	Eastern Mediterranean	Middle East & North Africa	High income	NA
Syrian Arab Republic (Syria)	Syria	SY	SYR	760	EMR B	B	Eastern Mediterranean	Middle East & North Africa	Lower middle income	NA
Tunisia	Tunisia	TN	TUN	788	EMR B	B	Eastern Mediterranean	Middle East & North Africa	Lower middle income	NA
United Arab Emirates	United Arab Emirates	AE	ARE	784	EMR B	B	Eastern Mediterranean	Middle East & North Africa	High income	NA
Cyprus	Cyprus	CY	CYP	196	EMR B	B	Europe	Europe & Central Asia	High income	NA
Afghanistan	Afghanistan	AF	AFG	4	EMR D	D	Eastern Mediterranean	South Asia	Low income	NA
Djibouti	Djibouti	DJ	DJI	262	EMR D	D	Eastern Mediterranean	Middle East & North Africa	Lower middle income	NA
Egypt	Egypt	EG	EGY	818	EMR D	D	Eastern Mediterranean	Middle East & North Africa	Lower middle income	NA	Egypt, Arab Rep.
Iraq	Iraq	IQ	IRQ	368	EMR D	D	Eastern Mediterranean	Middle East & North Africa	Upper middle income	NA
Morocco	Morocco	MA	MAR	504	EMR D	D	Eastern Mediterranean	Middle East & North Africa	Lower middle income	NA
Pakistan	Pakistan	PK	PAK	586	EMR D	D	Eastern Mediterranean	South Asia	Lower middle income	Asia
Somalia	Somalia	SO	SOM	706	EMR D	D	Eastern Mediterranean	Sub-Saharan Africa	Low income	NA
Sudan	Sudan	SD	SDN	736	EMR D	D	Eastern Mediterranean	Sub-Saharan Africa	Lower middle income	NA
Yemen	Yemen	YE	YEM	887	EMR D	D	Eastern Mediterranean	Middle East & North Africa	Lower middle income	NA	Yemen, Rep.
Andorra	Andorra	AD	AND	20	EUR A	A	Europe	Europe & Central Asia	High income	NA
Austria	Austria	AT	AUT	40	EUR A	A	Europe	Europe & Central Asia	High income	Europe
Belgium	Belgium	BE	BEL	56	EUR A	A	Europe	Europe & Central Asia	High income	NA
Croatia	Croatia	HR	HRV	191	EUR A	A	Europe	Europe & Central Asia	Upper middle income	Europe
Czech Republic	Czech Republic	CZ	CZE	203	EUR A	A	Europe	Europe & Central Asia	High income	Europe
Denmark	Denmark	DK	DNK	208	EUR A	A	Europe	Europe & Central Asia	High income	Europe
Finland	Finland	FI	FIN	246	EUR A	A	Europe	Europe & Central Asia	High income	Europe
France	France	FR	FRA	250	EUR A	A	Europe	Europe & Central Asia	High income	NA
Germany	Germany	DE	DEU	276	EUR A	A	Europe	Europe & Central Asia	High income	Europe
Greece	Greece	GR	GRC	300	EUR A	A	Europe	Europe & Central Asia	High income	NA
Iceland	Iceland	IS	ISL	352	EUR A	A	Europe	Europe & Central Asia	High income	Europe
Ireland	Ireland	IE	IRL	372	EUR A	A	Europe	Europe & Central Asia	High income	Europe
Israel	Israel	IL	ISR	376	EUR A	A	Europe	Middle East & North Africa	High income	Middle East
Italy	Italy	IT	ITA	380	EUR A	A	Europe	Europe & Central Asia	High income	Europe
Luxembourg	Luxembourg	LU	LUX	442	EUR A	A	Europe	Europe & Central Asia	High income	Europe
Malta	Malta	MT	MLT	470	EUR A	A	Europe	Middle East & North Africa	High income	Europe
Monaco	Monaco	MC	MCO	492	EUR A	A	Europe	Europe & Central Asia	High income	NA
Netherlands	Netherlands	NL	NLD	528	EUR A	A	Europe	Europe & Central Asia	High income	Europe
Norway	Norway	NO	NOR	578	EUR A	A	Europe	Europe & Central Asia	High income	Europe
Portugal	Portugal	PT	PRT	620	EUR A	A	Europe	Europe & Central Asia	High income	NA
San Marino	San Marino	SM	SMR	674	EUR A	A	Europe	Europe & Central Asia	High income	NA
Slovenia	Slovenia	SI	SVN	705	EUR A	A	Europe	Europe & Central Asia	High income	Europe
Spain	Spain	ES	ESP	724	EUR A	A	Europe	Europe & Central Asia	High income	Europe
Sweden	Sweden	SE	SWE	752	EUR A	A	Europe	Europe & Central Asia	High income	Europe
Switzerland	Switzerland	CH	CHE	756	EUR A	A	Europe	Europe & Central Asia	High income	Europe
United Kingdom	UK	GB	GBR	826	EUR A	A	Europe	Europe & Central Asia	High income	NA
Albania	Albania	AL	ALB	8	EUR B	B	Europe	Europe & Central Asia	Upper middle income	Europe
Armenia	Armenia	AM	ARM	51	EUR B	B	Europe	Europe & Central Asia	Lower middle income	NA
Azerbaijan	Azerbaijan	AZ	AZE	31	EUR B	B	Europe	Europe & Central Asia	Upper middle income	NA
Bosnia and Herzegovina	Bosnia and Herzegovina	BA	BIH	70	EUR B	B	Europe	Europe & Central Asia	Upper middle income	NA
Bulgaria	Bulgaria	BG	BGR	100	EUR B	B	Europe	Europe & Central Asia	Upper middle income	Europe
Georgia	Georgia	GE	GEO	268	EUR B	B	Europe	Europe & Central Asia	Lower middle income	Asia
Kyrgyzstan	Kyrgyzstan	KG	KGZ	417	EUR B	B	Europe	Europe & Central Asia	Lower middle income	NA	Kyrgyz Republic
Macedonia	FYR Macedonia	MK	MKD	807	EUR B	B	Europe	Europe & Central Asia	Upper middle income	Europe	The former Yugoslav Republic of Macedonia
Montenegro	Montenegro	ME	MNE	499	EUR B	B	Europe	Europe & Central Asia	Upper middle income	NA
Poland	Poland	PL	POL	616	EUR B	B	Europe	Europe & Central Asia	High income	Europe
Romania	Romania	RO	ROU	642	EUR B	B	Europe	Europe & Central Asia	Upper middle income	NA
Serbia	Serbia	RS	SRB	688	EUR B	B	Europe	Europe & Central Asia	Upper middle income	Europe
Slovakia	Slovakia	SK	SVK	703	EUR B	B	Europe	Europe & Central Asia	High income	Europe	Slovak Republic
Tajikistan	Tajikistan	TJ	TJK	762	EUR B	B	Europe	Europe & Central Asia	Lower middle income	NA
Turkey	Turkey	TR	TUR	792	EUR B	B	Europe	Europe & Central Asia	Upper middle income	Europe
Turkmenistan	Turkmenistan	TM	TKM	795	EUR B	B	Europe	Europe & Central Asia	Upper middle income	NA
Uzbekistan	Uzbekistan	UZ	UZB	860	EUR B	B	Europe	Europe & Central Asia	Lower middle income	NA
Belarus	Belarus	BY	BLR	112	EUR C	C	Europe	Europe & Central Asia	Upper middle income	NA
Estonia	Estonia	EE	EST	233	EUR C	C	Europe	Europe & Central Asia	High income	NA
Hungary	Hungary	HU	HUN	348	EUR C	C	Europe	Europe & Central Asia	High income	Europe
Kazakhstan	Kazakhstan	KZ	KAZ	398	EUR C	C	Europe	Europe & Central Asia	Upper middle income	Asia
Latvia	Latvia	LV	LVA	428	EUR C	C	Europe	Europe & Central Asia	High income	Europe
Lithuania	Lithuania	LT	LTU	440	EUR C	C	Europe	Europe & Central Asia	High income	NA
Moldova	Moldova	MD	MDA	498	EUR C	C	Europe	Europe & Central Asia	Lower middle income	Europe	Republic of Moldova
Russian Federation	Russia	RU	RUS	643	EUR C	C	Europe	Europe & Central Asia	Upper middle income	NA
Ukraine	Ukraine	UA	UKR	804	EUR C	C	Europe	Europe & Central Asia	Lower middle income	NA
South Sudan	South Sudan	SS	SSD	728	NA	NA	Africa	Sub-Saharan Africa	Low income	NA
American Samoa	American Samoa	AS	ASM	16	NA	NA	NA	East Asia & Pacific	Upper middle income	NA
Anguilla	Anguilla	AI	AIA	660	NA	NA	NA	NA	NA	NA
Antarctica	Antarctica	AQ	ATA	10	NA	NA	NA	NA	NA	NA
Aruba	Aruba	AW	ABW	533	NA	NA	NA	Latin America & Caribbean	High income	NA
Bermuda	Bermuda	BM	BMU	60	NA	NA	NA	North America	High income	NA
Cayman Islands	Cayman Islands	KY	CYM	136	NA	NA	NA	Latin America & Caribbean	High income	NA
Hong Kong	SAR China	China	HK	HKG	344	NA	NA	NA	East Asia & Pacific	High income	NA
Macao	SAR China	China	MO	MAC	446	NA	NA	NA	East Asia & Pacific	High income	NA
Christmas Island	Christmas Island	CX	CXR	162	NA	NA	NA	NA	NA	NA
Cocos (Keeling) Islands	Cocos Islands	CC	CCK	166	NA	NA	NA	NA	NA	NA
CuraÃ§ao	Curacao	CW	CUW	531	NA	NA	NA	Latin America & Caribbean	High income	NA
Falkland Islands (Malvinas)	Falkland Islands	FK	FLK	238	NA	NA	NA	NA	NA	NA
Faroe Islands	Faroe Islands	FO	FRO	234	NA	NA	NA	Europe & Central Asia	High income	NA
Aland Islands	Finland	AX	ALA	248	NA	NA	NA	NA	NA	NA
French Guiana	French Guiana	GF	GUF	254	NA	NA	NA	NA	NA	NA
French Polynesia	French Polynesia	PF	PYF	258	NA	NA	NA	East Asia & Pacific	High income	NA
French Southern Territories	French Southern and Antarctic Lands	TF	ATF	260	NA	NA	NA	NA	NA	NA
Greenland	Greenland	GL	GRL	304	NA	NA	NA	Europe & Central Asia	High income	NA
Guadeloupe	Guadeloupe	GP	GLP	312	NA	NA	NA	NA	NA	NA
Guam	Guam	GU	GUM	316	NA	NA	NA	NA	NA	NA
Guernsey	Guernsey	GG	GGY	831	NA	NA	NA	NA	NA	NA
Heard and Mcdonald Islands	Heard Island	HM	HMD	334	NA	NA	NA	NA	NA	NA
Isle of Man	Isle of Man	IM	IMN	833	NA	NA	NA	Europe & Central Asia	High income	NA
Jersey	Jersey	JE	JEY	832	NA	NA	NA	NA	NA	NA
Kosovo	Kosovo	XK	XKX	NA	NA	NA	NA	Europe & Central Asia	Lower middle income	NA
Liechtenstein	Liechtenstein	LI	LIE	438	NA	NA	NA	Europe & Central Asia	High income	NA
Martinique	Martinique	MQ	MTQ	474	NA	NA	NA	NA	NA	NA
Mayotte	Mayotte	YT	MYT	175	NA	NA	NA	NA	NA	NA
Montserrat	Montserrat	MS	MSR	500	NA	NA	NA	NA	NA	NA
Bouvet Island	NA	BV	BVT	74	NA	NA	NA	NA	NA	NA
British Indian Ocean Territory	NA	IO	IOT	86	NA	NA	NA	NA	NA	NA
Gibraltar	NA	GI	GIB	292	NA	NA	NA	Europe & Central Asia	High income	NA
Netherlands Antilles	NA	AN	ANT	530	NA	NA	Na	NA	NA	NA
Tokelau	NA	TK	TKL	772	NA	NA	NA	NA	NA	NA
New Caledonia	New Caledonia	NC	NCL	540	NA	NA	NA	East Asia & Pacific	High income	NA
Norfolk Island	Norfolk Island	NF	NFK	574	NA	NA	NA	NA	NA	NA
Northern Mariana Islands	Northern Mariana Islands	MP	MNP	580	NA	NA	NA	East Asia & Pacific	High income	NA
Svalbard and Jan Mayen Islands	Norway	SJ	SJM	744	NA	NA	NA	NA	NA	NA
Palestinian Territory	Palestine	PS	PSE	275	NA	NA	NA	Middle East & North Africa	Lower middle income	NA	West Bank and Gaza
Pitcairn	Pitcairn Islands	PN	PCN	612	NA	NA	NA	NA	NA	NA
Puerto Rico	Puerto Rico	PR	PRI	630	NA	NA	NA	Latin America & Caribbean	High income	NA
RÃ©union	Reunion	RE	REU	638	NA	NA	NA	NA	NA	NA
Saint-BarthÃ©lemy	Saint Barthelemy	BL	BLM	652	NA	NA	NA	NA	NA	NA
Saint Helena	Saint Helena	SH	SHN	654	NA	NA	NA	NA	NA	NA
Saint-Martin (French part)	Saint Martin	MF	MAF	663	NA	NA	NA	Latin America & Caribbean	High income	NA	St. Martin (French part)
Saint Pierre and Miquelon	Saint Pierre and Miquelon	PM	SPM	666	NA	NA	NA	NA	NA	NA
Sint Maarten (Dutch part)	Sint Maarten	SX	SXM	534	NA	NA	NA	Latin America & Caribbean	High income	NA
South Georgia and the South Sandwich Islands	South Georgia	GS	SGS	239	NA	NA	NA	NA	NA	NA
South Georgia and the South Sandwich Islands	South Sandwich Islands	GS	SGS	239	NA	NA	NA	NA	NA	NA
Taiwan	Republic of China, Taiwan	TW	TWN	158	NA	NA	NA	East Asia & Pacific	High income	NA	Taiwan, China
Turks and Caicos Islands	Turks and Caicos Islands	TC	TCA	796	NA	NA	NA	Latin America & Caribbean	High income	NA
US Minor Outlying Islands	USA	UM	UMI	581	NA	NA	NA	NA	NA	NA
Holy See (Vatican City State)	Vatican	VA	VAT	336	NA	NA	NA	NA	NA	NA
British Virgin Islands	Virgin Islands	VG	VGB	92	NA	NA	NA	Latin America & Caribbean	High income	NA
Virgin Islands	Virgin Islands	VI	VIR	850	NA	NA	NA	Latin America & Caribbean	High income	NA
Wallis and Futuna Islands	Wallis and Futuna	WF	WLF	876	NA	NA	NA	NA	NA	NA
Western Sahara	Western Sahara	EH	ESH	732	NA	NA	NA	NA	NA	NA
Indonesia	Indonesia	ID	IDN	360	SEAR B	B	South-East Asia	East Asia & Pacific	Lower middle income	NA
Sri Lanka	Sri Lanka	LK	LKA	144	SEAR B	B	South-East Asia	South Asia	Lower middle income	Asia
Thailand	Thailand	TH	THA	764	SEAR B	B	South-East Asia	East Asia & Pacific	Upper middle income	NA
Bangladesh	Bangladesh	BD	BGD	50	SEAR D	D	South-East Asia	South Asia	Lower middle income	NA
Bhutan	Bhutan	BT	BTN	64	SEAR D	D	South-East Asia	South Asia	Lower middle income	NA
India	India	IN	IND	356	SEAR D	D	South-East Asia	South Asia	Lower middle income	Asia
Maldives	Maldives	MV	MDV	462	SEAR D	D	South-East Asia	South Asia	Upper middle income	NA
Myanmar	Myanmar	MM	MMR	104	SEAR D	D	South-East Asia	East Asia & Pacific	Lower middle income	NA
Nepal	Nepal	NP	NPL	524	SEAR D	D	South-East Asia	South Asia	Low income	Asia
Korea	Dem. People's Rep. North Korea	KP	PRK	408	SEAR D	D	South-East Asia	East Asia & Pacific	Low income	NA	Democratic People's Republic of Korea
Timor-Leste	Timor-Leste	TL	TLS	626	SEAR D	D	South-East Asia	East Asia & Pacific	Lower middle income	NA
Australia	Australia	AU	AUS	36	WPR A	A	Western Pacific	East Asia & Pacific	High income	Oceania
Brunei Darussalam	Brunei	BN	BRN	96	WPR A	A	Western Pacific	East Asia & Pacific	High income	NA
Japan	Japan	JP	JPN	392	WPR A	A	Western Pacific	East Asia & Pacific	High income	NA
New Zealand	New Zealand	NZ	NZL	554	WPR A	A	Western Pacific	East Asia & Pacific	High income	Oceania
Singapore	Singapore	SG	SGP	702	WPR A	A	Western Pacific	East Asia & Pacific	High income	Asia
Cambodia	Cambodia	KH	KHM	116	WPR B	B	Western Pacific	East Asia & Pacific	Lower middle income	Asia
China	China	CN	CHN	156	WPR B	B	Western Pacific	East Asia & Pacific	Upper middle income	Asia
Cook Islands	Cook Islands	CK	COK	184	WPR B	B	Western Pacific	NA	NA	NA
Fiji	Fiji	FJ	FJI	242	WPR B	B	Western Pacific	East Asia & Pacific	Upper middle income	NA
Kiribati	Kiribati	KI	KIR	296	WPR B	B	Western Pacific	East Asia & Pacific	Lower middle income	NA
Lao PDR	Laos	LA	LAO	418	WPR B	B	Western Pacific	East Asia & Pacific	Lower middle income	NA	Lao People's Democratic Republic
Malaysia	Malaysia	MY	MYS	458	WPR B	B	Western Pacific	East Asia & Pacific	Upper middle income	Asia
Marshall Islands	Marshall Islands	MH	MHL	584	WPR B	B	Western Pacific	East Asia & Pacific	Upper middle income	NA
Micronesia	Federated States of Micronesia	FM	FSM	583	WPR B	B	Western Pacific	East Asia & Pacific	Lower middle income	NA
Mongolia	Mongolia	MN	MNG	496	WPR B	B	Western Pacific	East Asia & Pacific	Lower middle income	NA
Tuvalu	NA	TV	TUV	798	WPR B	B	Western Pacific	East Asia & Pacific	Upper middle income	NA
Nauru	Nauru	NR	NRU	520	WPR B	B	Western Pacific	East Asia & Pacific	Upper middle income	NA
Niue	Niue	NU	NIU	570	WPR B	B	Western Pacific	NA	NA	NA
Palau	Palau	PW	PLW	585	WPR B	B	Western Pacific	East Asia & Pacific	High income	NA
Papua New Guinea	Papua New Guinea	PG	PNG	598	WPR B	B	Western Pacific	East Asia & Pacific	Lower middle income	NA
Philippines	Philippines	PH	PHL	608	WPR B	B	Western Pacific	East Asia & Pacific	Lower middle income	NA
Samoa	Samoa	WS	WSM	882	WPR B	B	Western Pacific	East Asia & Pacific	Upper middle income	NA
Solomon Islands	Solomon Islands	SB	SLB	90	WPR B	B	Western Pacific	East Asia & Pacific	Lower middle income	NA
Korea	Rep. South Korea	KR	KOR	410	WPR B	B	Western Pacific	East Asia & Pacific	High income	NA	Republic of Korea
Tonga	Tonga	TO	TON	776	WPR B	B	Western Pacific	East Asia & Pacific	Upper middle income	NA
Vanuatu	Vanuatu	VU	VUT	548	WPR B	B	Western Pacific	East Asia & Pacific	Lower middle income	NA
Vietnam	Vietnam	VN	VNM	704	WPR B	B	Western Pacific	East Asia & Pacific	Lower middle income	Asia	Viet Nam
