# Supplementary material for: Metaphylogenetic analysis of global sewage reveals that bacterial strains associated with human disease show less degree of geographic clustering
Source: Sci Rep. 2020 Feb 20;10:3033. doi: 10.1038/s41598-020-59292-w (PMC7033184; doi:10.1038/s41598-020-59292-w)
Supplement: Supplementary file 4 — Supplementary information4 [file 41598_2020_59292_MOESM4_ESM.xlsx]

## Sheet: classification_metadata_pathoge
template.ID	template.organism.name	human_host	closest_match_interactions.IED2	classification.pathogen.IED2	Classification.pathogen.zoonotic	Web search	Search notes	Ref1	Ref2	Ref3
GCF_000022305.1_ASM2230v1	Acidovorax ebreus TPSY	Environmental	NA	Environmental	NA	Environmental	Environmental, maybe commensal	http://jb.asm.org/content/192/5/1475.long	https://www.ebi.ac.uk/biomodels-main/BMID000000102335
GCF_000015545.1_ASM1554v1	Acidovorax sp. JS42	Environmental	NA	Environmental	NA	Environmental	Environmental, sediment	https://www.ebi.ac.uk/ena/data/view/GCA_000015545.1	https://www.ncbi.nlm.nih.gov/bioproject/15685
GCF_000302535.1_ASM30253v1	Acidovorax sp. KKS102	Environmental	NA	Environmental	NA	Environmental	Environmental, soil	http://jb.asm.org/content/194/24/6970.long	https://www.ncbi.nlm.nih.gov/bioproject/174596
GCF_001484935.1_ASM148493v1	Acinetobacter johnsonii XBB1	Human interaction	acinetobacter johnsonii	Pathogen	NA	Opportunistic pathogen	Primarily environmental, occasionally pathogenic	https://academic.oup.com/jac/article/71/1/71/2364259
GCF_001941805.1_ASM194180v1	Acinetobacter junii strain 65	Human interaction	acinetobacter junii	Pathogen	NA	Opportunistic pathogen	Nosocomial opportunistic pathogen, ubiquitous (commensal + environmental)	https://www.ncbi.nlm.nih.gov/pmc/articles/PMC119878/
GCF_001971565.1_ASM197156v1	Acinetobacter schindleri strain ACE	Human interaction	acinetobacter schindleri	Commensal	NA	Opportunistic pathogen	Nosocomial opportunistic pathogen, ubiquitous (commensal + environmental)	http://www.microbiologyresearch.org/docserver/fulltext/micro/163/7/1052_micro000488.pdf?expires=1525862392&id=id&accname=sgid026480&checksum=8F9A00560EDD78689C596E049B77F575
GCF_001278715.1_ASM127871v1	Acinetobacter sp. TTH0-4	Human interaction	acinetobacter sp.	Commensal	NA	Environmental	Isolated from permafrost region in Tibet region	https://www.sciencedirect.com/science/article/pii/S0168165616301250?via%3Dihub
GCF_001895965.1_ASM189596v1	Aeromonas aquatica strain MX16A	Environmental	NA	Environmental	NA	Opportunistic pathogen	Laboratory isolate of A. hydrophila, understanding hydrophilas pathogenic mechanism	https://www.ncbi.nlm.nih.gov/bioproject/353572
GCF_000512185.1_ASM51218v1	Aeromonas hydrophila 4AK4	Human interaction	aeromonas hydrophila	Pathogen	zoonotic	Opportunistic pathogen	Industrial strain	https://www.ncbi.nlm.nih.gov/bioproject/210524	https://onlinelibrary.wiley.com/doi/pdf/10.1002/eji.201040490
GCF_000940915.1_ASM94091v1	Aeromonas hydrophila strain AL06-06	Human interaction	aeromonas hydrophila	Pathogen	zoonotic	Opportunistic pathogen	Opportunistic human infection, fish diseases	https://www.ncbi.nlm.nih.gov/pmc/articles/PMC3373137/	https://www.ncbi.nlm.nih.gov/pubmed/25908146
GCF_000612075.2_ASM61207v2	Aeromonas hydrophila YL17	Human interaction	aeromonas hydrophila	Pathogen	zoonotic	Opportunistic pathogen	Isolated from compost	https://www.ncbi.nlm.nih.gov/bioproject/234473
GCF_000287215.2_ASM28721v3	Aeromonas media WS	Human interaction	aeromonas media	Commensal	NA	Environmental	Environmental	https://www.ncbi.nlm.nih.gov/pubmed/23144426	http://www.microbiologyresearch.org/docserver/fulltext/ijsem/33/3/ijs-33-3-599.pdf?expires=1525865412&id=id&accname=guest&checksum=891190409A9C58097D19714615B0D53E
GCF_000196395.1_ASM19639v1	Aeromonas salmonicida subsp. salmonicida A449	Human interaction	aeromonas salmonicida	Commensal	NA	Opportunistic pathogen	Fish pathogen	https://www.ncbi.nlm.nih.gov/pubmed/18801193
GCF_000204115.1_ASM20411v1	Aeromonas veronii B565	Human interaction	aeromonas veronii	Pathogen	NA	Opportunistic pathogen	Aquatic bacteria, Opportunistic human pathogen, often associated with leeches, anticoagulant leeches used after surgery	https://microbewiki.kenyon.edu/index.php/Aeromonas_veronii
GCF_001634325.1_ASM163432v1	Aeromonas veronii strain AVNIH1	Human interaction	aeromonas veronii	Pathogen	NA	Opportunistic pathogen	Aquatic bacteria, Opportunistic human pathogen, often associated with leeches, anticoagulant leeches used after surgery	https://microbewiki.kenyon.edu/index.php/Aeromonas_veronii
GCF_001593245.1_ASM159324v1	Aeromonas veronii strain TH0426	Human interaction	aeromonas veronii	Pathogen	NA	Opportunistic pathogen	Aquatic bacteria, Opportunistic human pathogen, often associated with leeches, anticoagulant leeches used after surgery	https://microbewiki.kenyon.edu/index.php/Aeromonas_veronii
GCF_000020225.1_ASM2022v1	Akkermansia muciniphila ATCC BAA-835	Human interaction	akkermansia muciniphila	Commensal	NA	Commensal	Isolated from human fecal sample	https://genome.jgi.doe.gov/portal/akkmu/akkmu.home.html	https://en.wikipedia.org/wiki/Akkermansia_muciniphila	https://www.nature.com/articles/emm2017282
GCF_000215345.2_ASM21534v3	Arcobacter butzleri 7h1h	Human interaction	arcobacter butzleri	Pathogen	zoonotic	Pathogen	Enteropathogen, also found in the environment as well as domestic animals	https://www.ncbi.nlm.nih.gov/pmc/articles/PMC3373082/	https://www.ncbi.nlm.nih.gov/pubmed/23969057
GCF_000284355.1_ASM28435v1	Arcobacter butzleri ED-1	Human interaction	arcobacter butzleri	Pathogen	zoonotic	Pathogen	Enteropathogen, also found in the environment as well as domestic animals	https://www.ncbi.nlm.nih.gov/pmc/articles/PMC3373082/
GCF_000014025.1_ASM1402v1	Arcobacter butzleri RM4018	Human interaction	arcobacter butzleri	Pathogen	zoonotic	Pathogen	Enteropathogen, also found in the environment as well as domestic animals	https://www.ncbi.nlm.nih.gov/pmc/articles/PMC3373082/
GCF_001640865.1_ASM164086v1	Bacteroides dorei CL03T12C01	Human interaction	bacteroides dorei cl03t12c01	Commensal	NA	Commensal	Human and animal intestinal systems	http://ijs.microbiologyresearch.org/content/journal/ijsem/10.1099/ijs.0.64257-0
GCF_001314995.1_ASM131499v1	Bacteroides ovatus strain ATCC 8483	Human interaction	bacteroides ovatus	Pathogen	NA	COP	Human gut bacterium, able to degrade fibers	http://www.science20.com/news_articles/bacteroides_ovatus_gut_bacterium_crucial_part_our_daily_dietary_fiber_toolkit-128026	https://www.ncbi.nlm.nih.gov/pmc/articles/PMC119885/
GCF_000012825.1_ASM1282v1	Bacteroides vulgatus ATCC 8482	Human interaction	bacteroides vulgatus	Pathogen	NA	COP	Both a commensal and a pathogen	https://www.ncbi.nlm.nih.gov/pmc/articles/PMC202778/	https://onlinelibrary.wiley.com/doi/pdf/10.1111/j.1348-0421.2003.tb03368.x
GCF_000010425.1_ASM1042v1	Bifidobacterium adolescentis ATCC 15703	Human interaction	bifidobacterium adolescentis atcc 15703	Commensal	NA	Commensal	Human gut commensal	https://www.nature.com/articles/srep23971
GCF_001025195.1_ASM102519v1	Bifidobacterium catenulatum DSM 16992 = JCM 1194 = LMG 11043	Human interaction	bifidobacterium catenulatum dsm 16992 = jcm 1194 = lmg 11043	Commensal	NA	Commensal	Isolated from human fecal sample, similar to B. adolescentis	https://www.ncbi.nlm.nih.gov/pubmed/26133930	http://www.microbiologyresearch.org/docserver/fulltext/ijsem/24/1/ijs-24-1-6.pdf?expires=1525868707&id=id&accname=guest&checksum=49C592046C4589B66BC60C8C17659CAF
GCF_001042615.1_ASM104261v1	Bifidobacterium kashiwanohense JCM 15439 = DSM 21854 DNA	Human interaction	bifidobacterium kashiwanohense	Commensal	NA	Commensal	Isolated from healthy japanese infant	https://www.ncbi.nlm.nih.gov/pmc/articles/PMC4400426/
GCF_000800455.1_ASM80045v1	Bifidobacterium kashiwanohense PV20-2	Human interaction	bifidobacterium kashiwanohense	Commensal	NA	Commensal	Isolated from anemic Kenyan infant	https://www.ncbi.nlm.nih.gov/pubmed/25614572
GCF_000007525.1_ASM752v1	Bifidobacterium longum NCC2705	Human interaction	bifidobacterium longum	Commensal	NA	Commensal		http://www.pnas.org/content/99/22/14422
GCF_000092325.1_ASM9232v1	Bifidobacterium longum subsp. longum JDM301	Human interaction	bifidobacterium longum	Commensal	NA	Commensal		https://www.ncbi.nlm.nih.gov/pmc/articles/PMC3270512/
GCF_001025215.1_ASM102521v1	Bifidobacterium pseudocatenulatum DSM 20438 = JCM 1200 = LMG 10505	Human interaction	bifidobacterium pseudocatenulatum dsm 20438 = jcm 1200 = lmg 10505	Commensal	NA	Commensal		http://mbio.asm.org/content/8/1/e02348-16.full
GCF_000648515.1_ASM64851v1	Citrobacter freundii CFNIH1	Human interaction	citrobacter freundii	Pathogen	zoonotic	Opportunistic pathogen	SOP, mainly found in the environment, infect immunocompromised	https://www.sciencedirect.com/science/article/pii/S1684118217300592	https://microbewiki.kenyon.edu/index.php/Citrobacter_freundii
GCF_001022155.1_ASM102215v1	Citrobacter freundii strain CAV1321	Human interaction	citrobacter freundii	Pathogen	zoonotic	Opportunistic pathogen		http://genomea.asm.org/content/4/1/e01754-15.full
GCF_001281005.1_ASM128100v1	Citrobacter freundii strain P10159	Human interaction	citrobacter freundii	Pathogen	zoonotic	Opportunistic pathogen	Isolated from urine sample, multidrug resistant	http://genomea.asm.org/content/4/1/e01754-15.full
GCF_000196455.1_ASM19645v1	Clostridium sticklandii str. DSM 519	Environmental	NA	Environmental	NA	Environmental	Non pathogenic	https://www.ncbi.nlm.nih.gov/pubmed/20937090
GCF_000093145.3_ASM9314v2	Comamonas testosteroni CNB-2	Human interaction	comamonas testosteroni	Pathogen	NA	Opportunistic pathogen	Classification NOT certain, since it is very rare, Ubiquitous in environment, rare pathogen	https://www.ncbi.nlm.nih.gov/pmc/articles/PMC2772449/	https://www.ncbi.nlm.nih.gov/pubmed/28203137	https://www.ncbi.nlm.nih.gov/pmc/articles/PMC4115943/
GCF_001406795.1_Comamonas_testosteroni_P19	Comamonas testosteroni P19	Human interaction	comamonas testosteroni	Pathogen	NA	Opportunistic pathogen	Classification NOT certain, since it is very rare, Ubiquitous in environment, rare pathogen	https://www.ncbi.nlm.nih.gov/pmc/articles/PMC2772449/	https://www.ncbi.nlm.nih.gov/pubmed/28203137	https://www.ncbi.nlm.nih.gov/pmc/articles/PMC4115943/
GCF_000632395.1_ASM63239v1	Enterobacter asburiae L1	Human interaction	enterobacter asburiae	Pathogen	zoonotic	Opportunistic pathogen	Strain is isolated from lettuce leaves, pathogenicity is maybe linked to quorum sensing. Species have been isolated from clinical samples numerous times	https://www.researchgate.net/publication/265420015_Enterobacter_asburiae_Strain_L1_Complete_Genome_and_Whole_Genome_Optical_Mapping_Analysis_of_a_Quorum_Sensing_Bacterium	https://www.ncbi.nlm.nih.gov/pmc/articles/PMC268805/
GCF_000807415.2_ASM80741v4	Enterobacter asburiae strain 35734	Human interaction	enterobacter asburiae	Pathogen	zoonotic	Opportunistic pathogen	Species have been isolated from clinical samples numerous times	https://www.researchgate.net/publication/265420015_Enterobacter_asburiae_Strain_L1_Complete_Genome_and_Whole_Genome_Optical_Mapping_Analysis_of_a_Quorum_Sensing_Bacterium	https://www.ncbi.nlm.nih.gov/pmc/articles/PMC268805/
GCF_001022095.1_ASM102209v1	Enterobacter asburiae strain CAV1043	Human interaction	enterobacter asburiae	Pathogen	zoonotic	Opportunistic pathogen	Species have been isolated from clinical samples numerous times	https://www.researchgate.net/publication/265420015_Enterobacter_asburiae_Strain_L1_Complete_Genome_and_Whole_Genome_Optical_Mapping_Analysis_of_a_Quorum_Sensing_Bacterium	https://www.ncbi.nlm.nih.gov/pmc/articles/PMC268805/
GCF_000724505.1_ASM72450v1	Enterobacter cloacae ECNIH2	Human interaction	enterobacter cloacae	Pathogen	zoonotic	Opportunistic pathogen	Strain isolated from a sink at the National Institutes of Health Clinical Center (2012). Enterobacter coacae can cause bloodstream infection. Nosocomial opportunistic pathogen	http://aac.asm.org/content/59/10/6625.full	https://microbewiki.kenyon.edu/index.php/Enterobacter_cloacae
GCF_000807405.2_ASM80740v4	Enterobacter cloacae strain 34978	Human interaction	enterobacter cloacae	Pathogen	zoonotic	Opportunistic pathogen	Enterobacter coacae can cause bloodstream infection. Nosocomial opportunistic pathogen	http://aac.asm.org/content/59/10/6625.full	https://microbewiki.kenyon.edu/index.php/Enterobacter_cloacae
GCF_000025565.1_ASM2556v1	Enterobacter cloacae subsp. cloacae ATCC 13047	Human interaction	enterobacter cloacae	Pathogen	zoonotic	Opportunistic pathogen	Enterobacter coacae can cause bloodstream infection. Nosocomial opportunistic pathogen	http://aac.asm.org/content/59/10/6625.full	https://microbewiki.kenyon.edu/index.php/Enterobacter_cloacae
GCF_000286275.1_ASM28627v1	Enterobacter cloacae subsp. cloacae ENHKU01	Human interaction	enterobacter cloacae	Pathogen	zoonotic	Opportunistic pathogen	Enterobacter coacae can cause bloodstream infection. Nosocomial opportunistic pathogen	http://aac.asm.org/content/59/10/6625.full	https://microbewiki.kenyon.edu/index.php/Enterobacter_cloacae
GCF_000801755.2_ASM80175v2	Enterobacter sp. E20	Human interaction	enterobacter sp.	Commensal	NA	Opportunistic pathogen	Classification NOT certain, all other enterobacter is opportunistic pathogens alternative Environmental, Isolated from glycophosate poluted soil, host is Oryzae sativa (rice)	https://www.ncbi.nlm.nih.gov/biosample/SAMN03099801/
GCF_000027125.1_ASM2712v1	Escherichia coli 042	Human interaction	escherichia coli	Pathogen	zoonotic	Pathogen	Cause disease in volunteer studies	https://www.ncbi.nlm.nih.gov/pubmed/20098708
GCF_000026345.1_ASM2634v1	Escherichia coli IAI39	Human interaction	escherichia coli	Pathogen	zoonotic	Pathogen	Uropathogenic	http://www.genome.jp/kegg-bin/show_organism?org=ect	http://journals.plos.org/plosgenetics/article?id=10.1371/journal.pgen.1000344
GCF_001420955.1_ASM142095v1	Escherichia coli O157:H7 str. 2009EL2109	Human interaction	escherichia coli	Pathogen	zoonotic	Pathogen	EHEC, frank pathogen
GCF_000008865.1_ASM886v1	Escherichia coli O157:H7 str. Sakai	Human interaction	escherichia coli o157:h7	Pathogen	zoonotic	Pathogen	EHEC, frank pathogen	https://www.ncbi.nlm.nih.gov/pubmed/19202102/
GCF_001677475.1_ASM167747v1	Escherichia coli O36:H14 strain 06-00048	Human interaction	escherichia coli	Pathogen	zoonotic	Pathogen	STEC	https://www.ncbi.nlm.nih.gov/pmc/articles/PMC1951031/
GCF_000183345.1_ASM18334v1	Escherichia coli O83:H1 str. NRG 857C	Human interaction	escherichia coli	Pathogen	zoonotic	Pathogen	AIEC, frank pathogen	https://bmcgenomics.biomedcentral.com/articles/10.1186/1471-2164-11-667
GCF_000005845.2_ASM584v2	Escherichia coli str. K-12 substr. MG1655	Human interaction	escherichia coli str. k-12 substr. mg1655	Pathogen	zoonotic	Commensal	Non pathogenic	https://www.ncbi.nlm.nih.gov/bioproject/PRJNA225/
GCF_000599665.1_ASM59966v1	Escherichia coli strain ST2747	Human interaction	escherichia coli	Pathogen	zoonotic	Pathogen	Classification NOT certain, not sure if this is the cause of disease, alternative Commensal, isolated from a patient with a UTI, no pathotype identified	https://www.ncbi.nlm.nih.gov/pmc/articles/PMC4765171/
GCF_000146185.1_ASM14618v1	Eubacterium eligens ATCC 27750	Environmental	NA	Environmental	NA	Commensal	part of the normal human gut microbiota	https://www.ncbi.nlm.nih.gov/bioproject/PRJNA29073/
GCF_000020605.1_ASM2060v1	Eubacterium rectale ATCC 33656	Environmental	NA	Pathogen	zoonotic	Commensal	Classification NOT certain, alternative is pathogen of some kind, Isolated from human fecal sample, exist in the human gut, levels rise with starch rich diet	https://www.ncbi.nlm.nih.gov/bioproject/PRJNA29071/	https://www.ncbi.nlm.nih.gov/pmc/articles/PMC4437465/
GCF_001865675.1_ASM186567v1	Janthinobacterium sp. 1_2014MBL_MicDiv	Environmental	NA	Environmental	NA	Environmental	Isolated during a marine biology course, the genus is enviromental	https://www.ncbi.nlm.nih.gov/biosample/SAMN03496288/	http://genomea.asm.org/content/4/1/e01468-15.full
GCF_001548355.1_ASM154835v1	Klebsiella oxytoca DNA strain: JKo3	Human interaction	klebsiella oxytoca	Pathogen	zoonotic	COP	free-living bacterium that can be isolated from various plants and animals, including humans. The species can be either pathogenic or beneficial depending on conditions	https://www.ncbi.nlm.nih.gov/pmc/articles/PMC5095471/
GCF_000276705.2_ASM27670v2	Klebsiella oxytoca E718	Human interaction	klebsiella oxytoca	Pathogen	zoonotic	COP	free-living bacterium that can be isolated from various plants and animals, including humans. The species can be either pathogenic or beneficial depending on conditions	https://www.ncbi.nlm.nih.gov/pmc/articles/PMC5095471/
GCF_000019565.1_ASM1956v1	Klebsiella pneumoniae 342	Human interaction	klebsiella pneumoniae	Pathogen	zoonotic	COP	opportunistic pathogen, also found ubiquitously	https://www.ncbi.nlm.nih.gov/genome/?term=Klebsiella%20pneumoniae%20342	https://www.ncbi.nlm.nih.gov/bioproject/PRJNA28471/
GCF_001548315.1_ASM154831v1	Klebsiella pneumoniae DNA strain: YH43	Human interaction	klebsiella pneumoniae	Pathogen	zoonotic	COP	isolated from sweet potato	https://www.ncbi.nlm.nih.gov/pmc/articles/PMC4832155/	https://www.ncbi.nlm.nih.gov/bioproject/PRJDB4172/
GCF_000240185.1_ASM24018v2	Klebsiella pneumoniae subsp. pneumoniae HS11286	Human interaction	klebsiella pneumoniae	Pathogen	zoonotic	COP	multidrug resistant strain isolated from human sputum	https://www.ncbi.nlm.nih.gov/pubmed/22408243
GCF_001278905.1_ASM127890v1	Klebsiella variicola strain HKUOPLA	Human interaction	klebsiella variicola	Commensal	NA	Commensal	Classification NOT certain, alternative Environmental, isolated from great panda feces	https://www.ncbi.nlm.nih.gov/biosample/SAMN03945398/	https://www.ncbi.nlm.nih.gov/genome/?term=Klebsiella%20variicola%5BOrganism%5D&cmd=DetailsSearch
GCF_000182835.1_ASM18283v1	Lactobacillus delbrueckii subsp. bulgaricus ND02	Human interaction	lactobacillus delbrueckii	Commensal	NA	Commensal	L. delbrueckii is non-pathogenic, this strain is used in chinese commercial dairy starter of yogurt, isolated from fermented yak milk	https://www.ncbi.nlm.nih.gov/pmc/articles/PMC3133281/
GCF_001888965.1_ASM188896v1	Lactobacillus delbrueckii subsp. sunkii strain JCM 17838	Human interaction	lactobacillus delbrueckii	Commensal	NA	Commensal	L. delbrueckii is non-pathogenic, isolated from a traditional japanese pickle	https://www.ncbi.nlm.nih.gov/pubmed/22199209
GCF_000224985.1_ASM22498v1	Lactobacillus ruminis ATCC 27782	Human interaction	lactobacillus ruminis	Commensal	NA	Commensal	Strain isolated from cows, species is considered to be a member of the autochthonous microbiota in the gastrointestinal tract (GIT)	http://www.uniprot.org/proteomes/UP000001279	https://microbialcellfactories.biomedcentral.com/articles/10.1186/1475-2859-10-S1-S13
GCF_000761115.1_ASM76111v1	Lactococcus lactis strain AI06	Human interaction	lactococcus lactis	Commensal	NA	Commensal	Lactococcus lactis is a nonpathogenic bacteria	https://www.ncbi.nlm.nih.gov/pmc/articles/PMC4239368/	https://microbewiki.kenyon.edu/index.php/Lactococcus_lactis
GCF_000006865.1_ASM686v1	Lactococcus lactis subsp. lactis Il1403	Human interaction	lactococcus lactis	Commensal	NA	Commensal	Laboratory strain, plasmid free version	https://www.ncbi.nlm.nih.gov/bioproject/PRJNA72/	https://www.ncbi.nlm.nih.gov/pmc/articles/PMC311110/
GCF_000344575.1_ASM34457v1	Lactococcus lactis subsp. lactis IO-1	Human interaction	lactococcus lactis	Commensal	NA	Commensal	strain isolated from a kitchen sink drain	http://jb.asm.org/content/194/8/2102.long
GCF_000021025.1_ASM2102v1	Laribacter hongkongensis HLHK9	Human interaction	laribacter hongkongensis	Commensal	NA	Pathogen	strain obtained from immunocompetent patient with severe gastroenteritis	https://www.ncbi.nlm.nih.gov/pubmed/19283063
GCF_001304715.1_ASM130471v1	Megasphaera elsdenii 14-14	Human interaction	megasphaera elsdenii	Commensal	NA	Commensal	achetypal commensal anaerobe	https://www.ncbi.nlm.nih.gov/pmc/articles/PMC427801/
GCF_001553955.1_ASM155395v1	Moraxella osloensis strain CCUG 350	Human interaction	moraxella osloensis	Pathogen	NA	COP	part of the human skin microbiome, frequently incolced in human infectious diseases	http://genomea.asm.org/content/6/3/e01509-17.full
GCF_001636015.1_ASM163601v1	Moraxella ovis strain 199/55	Human interaction	moraxella ovis	Pathogen	zoonotic	Environmental	isolated from a case of eye infection from a cow	https://www.ncbi.nlm.nih.gov/biosample/SAMN03455375/
GCF_001597285.1_ASM159728v1	Pseudomonas alcaligenes strain NEB 585	Human interaction	pseudomonas alcaligenes	Pathogen	NA	Opportunistic pathogen	isolated from water sample, Louisiana bayou. rare opportunistic human pathogen. Also a common soil and water inhabitant	https://www.ncbi.nlm.nih.gov/biosample/SAMN04539664/	https://www.ncbi.nlm.nih.gov/pmc/articles/PMC3814577/	https://watermark.silverchair.com/ajcpath79-0245.pdf?token=AQECAHi208BE49Ooan9kkhW_Ercy7Dm3ZL_9Cf3qfKAc485ysgAAAd4wggHaBgkqhkiG9w0BBwagggHLMIIBxwIBADCCAcAGCSqGSIb3DQEHATAeBglghkgBZQMEAS4wEQQMvTxM2B5ngsS8sJRdAgEQgIIBkVdliPsr2Ih6GxSJGhTql726umjFCpFhbIB3EKTDIr1x2BDJhjjA6XCNzKwUKUI32DagWukRqfuE6i3qR3HvkNuhr2OJ593Vpm1_FoTToaJK3TOq5OBxomkKcvqZ7AARHhiAVabi9D5pE0gPgQX5ixhvW3fMeAId06J4fEs9MO8U0BLgBIF8aa0N…
GCF_001647715.1_ASM164771v1	Pseudomonas antarctica strain PAMC 27494	Environmental	NA	Environmental	NA	Environmental	isolated from water near barton peninsula, Antactica	https://www.ncbi.nlm.nih.gov/biosample/SAMN04957524/	https://www.ncbi.nlm.nih.gov/pubmed/15143013
GCF_001579805.1_ASM157980v1	Pseudomonas azotoformans strain S4	Human interaction	pseudomonas azotoformans	Commensal	NA	Environmental	isolated from soil sample, infection cereal grains	https://www.ncbi.nlm.nih.gov/pmc/articles/PMC4869038/
GCF_000262325.2_ASM26232v2	Pseudomonas fluorescens A506	Human interaction	pseudomonas fluorescens	Pathogen	NA	COP	Strain isolated from a leaf of a pear tree. Identified at low levels in the ingenous human microbiota, associated with bacteremia, pulmonary infection, Chrons disease patients develop serum antibodies	https://www.ncbi.nlm.nih.gov/pubmed/20839963	https://www.ncbi.nlm.nih.gov/pmc/articles/PMC4187640/	https://www.ncbi.nlm.nih.gov/bioproject/PRJNA67529/
GCF_000009225.2_ASM922v1	Pseudomonas fluorescens SBW25	Human interaction	pseudomonas fluorescens	Pathogen	NA	COP	Strain isolated from a field-grown sugar beet. Identified at low levels in the ingenous microbiota, associated with bacteremia, pulmonary infection, Chrons disease patients develop serum antibodies	https://www.ncbi.nlm.nih.gov/pubmed/20839963	https://www.ncbi.nlm.nih.gov/pmc/articles/PMC4187640/	https://www.ncbi.nlm.nih.gov/bioproject/PRJEA31229/
GCF_001708485.1_ASM170848v1	Pseudomonas fluorescens strain L228	Human interaction	pseudomonas fluorescens	Pathogen	NA	COP	Strain isolate from Miscanthus giganteus. Identified at low levels in the ingenous microbiota, associated with bacteremia, pulmonary infection, Chrons disease patients develop serum antibodies	https://www.ncbi.nlm.nih.gov/pubmed/20839963	https://www.ncbi.nlm.nih.gov/pmc/articles/PMC4187640/
GCF_000968415.1_ASM96841v1	Pseudomonas fluorescens strain LBUM223	Human interaction	pseudomonas fluorescens	Pathogen	NA	COP	Strain is isolated from agricultural field soil sample	https://www.ncbi.nlm.nih.gov/biosample/SAMN03398829/
GCF_000934565.1_ASM93456v1	Pseudomonas fluorescens strain PCL1751	Human interaction	pseudomonas fluorescens	Pathogen	NA	COP	Strain is isolated from greenhouse-grown tomato plant, Uzbekistan	https://www.ncbi.nlm.nih.gov/pubmed/26452056
GCF_000730425.1_ASM73042v1	Pseudomonas fluorescens strain UK4	Human interaction	pseudomonas fluorescens	Pathogen	NA	COP	Strain isolated from drinking water reservoir, Aalborg, Denmark	https://www.ncbi.nlm.nih.gov/pubmed/25212622	https://www.ncbi.nlm.nih.gov/biosample/SAMN02900729/
GCF_001543265.1_ASM154326v1	Pseudomonas fragi strain P121	Environmental	NA	Environmental	NA	Environmental	Isolated from sediment from Artic. Associated with degradation of pollutants. Growth best at 30C, can grow until 35C	https://www.ncbi.nlm.nih.gov/pmc/articles/PMC205600/	https://www.ncbi.nlm.nih.gov/pmc/articles/PMC205600/
GCF_001186335.1_ASM118633v1	Pseudomonas trivialis strain IHBB745	Environmental	NA	Environmental	NA	Environmental	Strain isolated from cold desert of trans-Himalayas, rhizosphere. Rhizobacterium, plant growth-promoting activities	https://www.ncbi.nlm.nih.gov/pubmed/26337878	https://www.ncbi.nlm.nih.gov/biosample/SAMN03699826/
GCF_001294575.1_ASM129457v1	Pseudomonas versuta L10.10	Environmental	NA	Environmental	NA	Environmental	Isolated from soil, Antarctica	https://www.sciencedirect.com/science/article/pii/S0723202017300395
GCF_000012305.1_ASM1230v1	Psychrobacter arcticus 273-4	Environmental	NA	Environmental	NA	Environmental	Grow at temperatures as low as -10C	https://www.ncbi.nlm.nih.gov/pubmed/20154119	https://www.ncbi.nlm.nih.gov/bioproject/PRJNA9633/
GCF_000013905.1_ASM1390v1	Psychrobacter cryohalolentis K5	Environmental	NA	Environmental	NA	Environmental	Isolated from saline liquid found 11-24 m below the surface within a forty thousand year old Siberian permafrost in Siberia	https://www.ncbi.nlm.nih.gov/bioproject/13920	https://www.ncbi.nlm.nih.gov/pubmed/12662179
GCF_000418305.1_ASM41830v1	Psychrobacter sp. G	Human interaction	psychrobacter sp.	Commensal	NA	Environmental	Isolated from King George Island, Antarctica	https://www.ncbi.nlm.nih.gov/pubmed/24051316
GCF_000367425.1_ASM36742v1	Raoultella ornithinolytica B6	Human interaction	raoultella ornithinolytica	Commensal	NA	COP	Isolated from oil-contaminated soil on Backwoon Mountain in South Korea. Emerging hospital-acquired infection	https://www.ncbi.nlm.nih.gov/pmc/articles/PMC3695430/	https://www.ncbi.nlm.nih.gov/pubmed/26921549	https://www.ncbi.nlm.nih.gov/pubmed/26921549
GCF_000024405.1_ASM2440v1	Sebaldella termitidis ATCC 33386	Human interaction	sebaldella termitidis	Pathogen	NA	Environmental	Strain isolated from termite intestine.	https://www.ncbi.nlm.nih.gov/biosample/SAMN02598468/	https://www.ncbi.nlm.nih.gov/pmc/articles/PMC3035275/	https://hamap.expasy.org/proteomes/SEBTE.html
GCF_000006925.2_ASM692v2	Shigella flexneri 2a str. 301	Human interaction	shigella flexneri 2a	Pathogen	NA	Pathogen	The most prevalent species and serotype that causes bacillary dysentery of shigellosis in man.	https://www.ncbi.nlm.nih.gov/pubmed/12384590
GCF_000246835.1_ASM24683v1	Streptococcus infantarius subsp. infantarius CJ18	Human interaction	streptococcus infantarius	Commensal	NA	Commensal	Isolated from fermented camel milk.	https://www.ncbi.nlm.nih.gov/biosample/SAMN02603507/	https://www.ncbi.nlm.nih.gov/pubmed/22461547	https://www.sciencedirect.com/science/article/pii/S0168160508003772
GCF_000441535.1_ASM44153v1	Streptococcus lutetiensis 033	Human interaction	streptococcus lutetiensis	Commensal	NA	Opportunistic pathogen	Isolated from a diarrheal child	https://www.ncbi.nlm.nih.gov/pmc/articles/PMC3716944/
GCF_000253335.1_ASM25333v1	Streptococcus salivarius CCHSS3	Human interaction	streptococcus salivarius	Pathogen	NA	COP	Isolated from human blood. Commonly found as commensal species in the human oral cavity and digestive tract. Also associated with human infections.	https://www.ncbi.nlm.nih.gov/pubmed/21742894
GCF_000253315.1_ASM25331v1	Streptococcus salivarius JIM8777	Human interaction	streptococcus salivarius	Pathogen	NA	COP	Isolated from oral cavity of a healthy dentate infant	https://www.ncbi.nlm.nih.gov/pmc/articles/PMC3165664/
GCF_000448685.2_ASM44868v2	Streptococcus salivarius strain HSISS4	Human interaction	streptococcus salivarius	Pathogen	NA	COP	Isolated from the small intestine	https://www.ncbi.nlm.nih.gov/pmc/articles/PMC4742683/
GCF_000011845.1_ASM1184v1	Streptococcus thermophilus CNRZ1066	Human interaction	streptococcus thermophilus	Commensal	NA	Commensal	Lactic acid bacterium is widely used for the manufacture of yogurt and cheese.	https://www.ncbi.nlm.nih.gov/pubmed/15543133
